# Supplementary material for: Efficacy and safety of ketamine in total hip arthroplasty: a systematic review
Source: J Orthop Surg Res. 2026 Jun 1;21:441. doi: 10.1186/s13018-026-06972-4 (PMC13393926; doi:10.1186/s13018-026-06972-4)
Supplement: Supplementary file 1 — Supplementary Material 1 [file 13018_2026_6972_MOESM1_ESM.xlsx]

## Sheet: Sheet1
Study	Selection-1: Representativeness	Selection-2: Non-exposed cohort	Selection-3: Exposure ascertainment	Selection-4: Outcome-free at start	Comparability-5: Core confounders	Comparability-6: Additional confounders	Outcome-7: Assessment method	Outcome-8: Follow-up duration	Outcome-9: Follow-up adequacy	Total	Quality
Cozowicz et al.	★	★	★	★	★	★	★	★	★	9/9	High
Memtsoudis et al.	★	★	★	★	★	★	★	★	★	9/9	High
Weinstein et al.	★	★	★	★	★	★	★	✖	★	9/9	High
