# Supplementary material for: Efficacy and safety of ketamine in total hip arthroplasty: a systematic review
Source: J Orthop Surg Res. 2026 Jun 1;21:441. doi: 10.1186/s13018-026-06972-4 (PMC13393926; doi:10.1186/s13018-026-06972-4)
Supplement: Supplementary file 2 — Supplementary Material 2 [file 13018_2026_6972_MOESM2_ESM.xlsx]

## Sheet: Sheet1
Study	Randomisation (D1)	Deviations (D2)	Missing Data (D3)	Measurement (D4)	Reporting (D5)	Total	Quality
Martinez et al. 2014	★	★	✖	★	✖	4/5	High
Remerand et al. 2009	★	★	★	★	★	5/5	High
Rasmussen et al. 2010	★	★	✖	★	★	4/5	High
Zhu et al. 2025	★	★	★	★	★	5/5	High
Zhao et al. 2025	★	★	★	★	★	5/5	High
Qu et al. 2025	★	✖	★	✖	★	3/5	Moderate
Ma et al. 2024	★	★	★	★	★	5/5	High
Wei et al. 2024	★	✖	★	✖	★	3/5	Moderate
Dai & Huo 2023	★	✖	★	✖	✖	2/5	Low
Min et al. 2023	★	✖	✖	✖	✖	1/5	Low
